# Supplementary material for: Anti-Inflammatory, Antithrombotic and Antioxidant Efficacy and Synergy of a High-Dose Vitamin C Supplement Enriched with a Low Dose of Bioflavonoids; In Vitro Assessment and In Vivo Evaluation Through a Clinical Study in Healthy Subjects
Source: Nutrients. 2025 Aug 14;17(16):2643. doi: 10.3390/nu17162643 (PMC12389177; doi:10.3390/nu17162643)
Supplement: Supplementary file 1 [file nutrients-17-02643-s001.zip]

Archive with 1 entries (1 files):
- nutrients-3754440-supplementary.pdf
